# Supplementary material for: Galectins Differentially Regulate the Surface Glycosylation of Human Monocytes
Source: Biomolecules. 2022 Aug 23;12(9):1168. doi: 10.3390/biom12091168 (PMC9496102; doi:10.3390/biom12091168)
Supplement: Supplementary file 1 [file biomolecules-12-01168-s001.zip]

Archive with 1 entries (1 files):
- biomolecules-1756695-supplementary.pdf
